# Supplementary material for: Dysregulated Ca2+ signaling, fluid secretion, and mitochondrial function in a mouse model of early Sjögren’s disease
Source: eLife. 2024 Sep 11;13:RP97069. doi: 10.7554/eLife.97069 (PMC11390111; doi:10.7554/eLife.97069)
Supplement: Figure 1—source data 1. [file elife-97069-fig1-data1.csv]

Fig 1B		Vehicle	DMXAA		Fig 1C		Vehicle	DMXAA		Fig 1E		Vehicle	DMXAA		Fig 1F		Vehicle	Vehicle	Vehicle	Vehicle	Vehicle	Vehicle	Vehicle	Vehicle	DMXAA	DMXAA	DMXAA	DMXAA	DMXAA	DMXAA
	4/20/21	89.4	51.4			4/20/21	3.576	2.14166667			4/20/21	3.576	2.14166667			1	0.2	0	0.2	0.1	0.2	0.1	0.2	0.2	0	0.1	0.1	0.1	0.2	0.2
	4/23/21	98	44.4			4/23/21	3.76923077	1.85			4/23/21	3.76923077	1.85			3	0.5	0.2	0.3	0.2	0.3	1.3	0.9	0.5	0.2	0.3	0.1	0.1	0.4	0.1
	5/14/21	86.3	46.4			5/14/21	3.75217391	2.10909091			5/14/21	3.75217391	2.10909091			5	1	0.4	2.2	0.8	1.4	1.6	1.3	1.2	0.6	0.6	0.4	1.1	1.3	0.4
	5/27/21	163.7	60.2			5/27/21	4.54722222	2.6173913			5/27/21	4.54722222	2.6173913			7	1.9	1	3.3	1.2	2.7	1.8	1.8	2.8	0.8	0.6	0.6	0.9	2	0.9
	5/27/21	136.3	60.1			5/27/21	6.815	2.86190476			5/27/21	6.815	2.86190476			10			3.7	2.3	4.4	3.2	2.3	3.5	0.6	1	1.1	1.3	2.5	1.1
	7/6/21	163.5	51.6			7/6/21	7.43181818	2.71578947			7/6/21	7.43181818	2.71578947
	7/6/21	80.5	27.9			7/6/21	3.65909091	1.32857143			7/6/21	3.65909091	1.32857143
	7/27/21	158.5	75.8			7/27/21	6.89130435	3.79			7/27/21	6.89130435	3.79
	8/24/21	172.7	100.6			8/24/21	6.908	4.19166667			8/24/21	6.908	4.19166667		Fig 1G		Vehicle	Vehicle	Vehicle	Vehicle	Vehicle	Vehicle	Vehicle	DMXAA	DMXAA	DMXAA	DMXAA	DMXAA
	8/24/21	134.3	73.9			8/24/21	5.595833333	3.695			8/24/21	5.595833333	3.695			1	0.5	0.2	0.7	0.4	0.7	0.8	0.2	0	0.3	0.3	0.4	0.5
	9/30/21	94.8	65.4			9/30/21	4.98947368	3.44210526			9/30/21	4.98947368	3.44210526			3	0.8	1.2	0.7	1.1	0.8	1.1	1.4	0.2	0.4	0.3	0.5	0.6
	10/7/21	100.8	64.7			10/7/21	4.58181818	3.235			10/7/21	4.58181818	3.235			5	1.5	1.5	1.9	1.2	1.2	2.6	1.6	0.6	0.6	0.5	0.8	1.4
	10/13/21	140.2	38.7			10/13/21	6.67619048	2.03684211			10/13/21	6.67619048	2.03684211			7	2.3	2.3	3.5	2.9	2	3.5	2.4	0.8	1.1	0.5	1.3	1.4
	10/28/21	86.2	51.4			10/28/21	4.1047619	2.44761905			10/28/21	4.1047619	2.44761905			10	2.1	2.4	4.4		2.4	4.1	4.3	0.6	1.7	0.9	1.6	1.4
	12/9/21	117.6	38.7			12/9/21	4.9	1.75909091			12/9/21	4.9	1.75909091
	12/9/21	100.4	71.8			12/9/21	4.016	2.99166667			12/9/21	4.016	2.99166667
	1/3/22	84.9	31			1/3/22	4.04285714	1.47619048			1/3/22	4.04285714	1.47619048
	1/17/22	125.6	106.5			1/17/22	6.61052632	5.07142857			1/17/22	6.61052632	5.07142857
	1/31/22	80.2	36.6			1/31/22	3.08461538	1.83			1/31/22	3.08461538	1.83
	2/14/22	155.3	88.8			3/3/22	12.68636364	6.12692308			3/3/22	12.68636364	6.12692308
	2/14/22	210.8				3/3/22	9.0047619	3.90952381			3/3/22	9.0047619	3.90952381
	2/22/22	98.1	84			3/15/22	3.23	1.8047619			3/15/22	3.23	1.8047619
	2/22/22	218.2	95.7			3/15/22		2.485			3/15/22		2.485
	3/3/22	279.1	82.1			4/6/22	5.227272727	1.16363636			4/6/22	5.227272727	1.16363636
	3/3/22	189.1	159.3			5/4/22	4.096153846	4.534782609			5/4/22	4.096153846	4.534782609
	3/15/22	64.6	37.9			5/4/22	4.96	4.04			5/4/22	4.96	4.04
	3/15/22		49.7			2/14/22	3.8	2.39			2/14/22	3.8	2.39
	4/6/22	115	25.6					0.75					0.75
	5/4/22	106.5	104.3					1.61					1.61
	5/4/22	148.8	101
	2/14/22	102.6	57.4
			18.8
			37
