# Supplementary material for: Dysregulated Ca2+ signaling, fluid secretion, and mitochondrial function in a mouse model of early Sjögren’s disease
Source: eLife. 2024 Sep 11;13:RP97069. doi: 10.7554/eLife.97069 (PMC11390111; doi:10.7554/eLife.97069)
Supplement: Figure 1—figure supplement 1—source data 1. [file elife-97069-fig1-figsupp1-data1.csv]

Fig 1–Figure Supplement 1B	Vehicle	Vehicle	Vehicle	Vehicle	Vehicle	DMXAA	DMXAA	DMXAA	DMXAA	DMXAA
	0.158	0.025	0	0	1.165	0	0	0.274	0.548	0.074
	1.61	0	0.03	0	0.02	0.978	5.261	15.655	7.612	0
	0	0	0	0	0.197	0	0	7.43	0.404	0.081
	0	0	3.488	0.161	0	0	1.62	0.33	0.102	0
	0	0	0.802	0.015	0.016	3.566	0.653	0.723	1.346	1.005
	0.764	0.021	2.02	0.447	0	1.242	6.913	6.789	0	0.394
	0	5.534	2.135	1.983	1.231	5.346	4.92	2.953	8.907	3.273
	0.173	0.051	0.32	0	0.633	6.375	3.304	3.198	3.778	8.288
	0.032	0.492	0	0.639	0.14	3.182	0.144	6.784	4.722	0
	0.431	0.173	0	0.004	0.049	3.562	5.854	2.5	4.012	6.034
Fig 1–Figure Supplement 1C	Vehicle	Vehicle	Vehicle	Vehicle	Vehicle	DMXAA	DMXAA	DMXAA	DMXAA	DMXAA
		9.546	12.155	12.01	7.324	18.183	0.206	11.739	12.805	17.338
	9.578	1.578	0.018	7.209	2.013	10.45	9.356	9.365	12.133	13.122
	5.373	0.684	1.363	0.801	2.812	31.078	10.224	11.511	1.574	14.102
	0.082	2.122	1.844	0.271	2.445	1.188	3.415	0.881	1.267	8.328
	4.86	2.026	5.176	2.939	0	16.713	3.132	5.351	0.024	7.349
	1.214	1.083	0.263	1.211	0.846	7.766	6.498	2.696	10.74	1.299
	2.103	0.447	0.56	1.543	0.278	14.041	0.788	14.104	7.935	25
	1.21	1.332	0.284	2.209	0.846	9.628	41.01	14.18	15.131	9.531
	0.797	0.453	4.548	1.852	1.072	4.756	5.234	6.027	9.935	8.263
	2.034	0.266	2.054	1.424	0.252	3.532	3.574	21.181	12.973	2.669
