# Supplementary material for: Dysregulated Ca2+ signaling, fluid secretion, and mitochondrial function in a mouse model of early Sjögren’s disease
Source: eLife. 2024 Sep 11;13:RP97069. doi: 10.7554/eLife.97069 (PMC11390111; doi:10.7554/eLife.97069)
Supplement: Figure 2—source data 1. [file elife-97069-fig2-data1.csv]

Fig 2D		Vehicle	Vehicle	Vehicle	Vehicle	Vehicle	Vehicle	DMXAA	DMXAA	DMXAA	DMXAA	DMXAA	DMXAA	DMXAA	DMXAA	DMXAA	DMXAA
	1	1.13500282	1.06360798	1.02436156	1.05240412	1.04976064	1.04436566	1.04053003	1.22453036	1.09057292	1.05390543	1.02728239	1.12676654	1.04073674	1.04073674	1.26982966	1.14645269
	3	1.27180923	1.21296486	1.2985475	1.23398883			2.09932695	2.12177469	1.38427617	1.66154805	1.51686089	1.51686089	2.11622326	1.87747663	2.19143501	1.99544208
	5	1.62761631	1.88288223	1.78259097	1.55709011			3.54971809	3.01494964	1.92866625	2.1574194	2.33433608		2.35163385	1.87747663	3.24984436	2.60734736
	7	2.04312382	2.57271111	2.06392714	2.08834975			3.66489493			2.71195928	3.49186125		3.1912025	3.02857859	3.72015248	3.7324635
	10	2.60719077	2.60831688		2.70115244			5.4738579		3.26770056	3.36315054	4.00058363		5.453051	3.79063164	4.2191625	4.43682098
Fig 2E		Vehicle	Vehicle	Vehicle	Vehicle	DMXAA	DMXAA	DMXAA	DMXAA	DMXAA	DMXAA
	1	8.5				4.66666667	6	4.5	4		6
	3	4.85714286	5.25			1.77777778	2.2	4.88888889	2.7	4.4	1.65
	5	3.4	3.1	1.75	2.15	1.35	0.75	2.75	1.75	1.25
	7	2.8	1.85	1.45	1.5	1.5		2.15	1.5	1.21
	10	2.6	2.15	0.95	1.2	1.2		1.6	1.2	0.55
Fig 2F		Vehicle	Vehicle	Vehicle	Vehicle	DMXAA	DMXAA	DMXAA	DMXAA	DMXAA	DMXAA	DMXAA	DMXAA	DMXAA	DMXAA
	1	0.58082	0.4755	0.21239	0.31578	0.40647	1.33782	0.39268	0.427598	0.26404	0.31045	0.60086	0.31085	1.01543	0.63359
	3	1.33681	0.92922	1.71741	1.27884	5.2316	5.7254	1.86748	3.0002	2.23091	1.8076	7.1851	2.7539	7.7097	5.2112
	5	3.8206	4.9046	5.6525	3.4952	14.5363	12.9932	4.6736	7.668	8.4475	8.7824	4.8024	17.12	12.3752
	7	6.496	8.7955	8.2682	8.309	17.0409	7.1439	11.4777	17.1594	11.966	11.1085	21.23	21.714
	10	10.6773	9.8514	21.546	14.6141	34.243	16.534	17.5486	27.721	26.576	16.2174	30.127	30.1125
