# Supplementary material for: Dysregulated Ca2+ signaling, fluid secretion, and mitochondrial function in a mouse model of early Sjögren’s disease
Source: eLife. 2024 Sep 11;13:RP97069. doi: 10.7554/eLife.97069 (PMC11390111; doi:10.7554/eLife.97069)
Supplement: Figure 2—figure supplement 1—source data 1. [file elife-97069-fig2-figsupp1-data1.csv]

	Vehicle	DMXAA
1/10/22	3.46	2.10952381
		0.78095238
5/26/22	2.615	0.74761905
10/31/22	2.535	1.01
