# Supplementary material for: Dysregulated Ca2+ signaling, fluid secretion, and mitochondrial function in a mouse model of early Sjögren’s disease
Source: eLife. 2024 Sep 11;13:RP97069. doi: 10.7554/eLife.97069 (PMC11390111; doi:10.7554/eLife.97069)
Supplement: Figure 3—source data 1. [file elife-97069-fig3-data1.csv]

Fig 3E		Vehicle	Vehicle	Vehicle	Vehicle	Vehicle	Vehicle	Vehicle	Vehicle	Vehicle	Vehicle	DMXAA	DMXAA	DMXAA	DMXAA	DMXAA	DMXAA	DMXAA	DMXAA	DMXAA	DMXAA
	1	1.1342521	1.37824417	1.42849317		1.7331686	1.49882266					1.11430086	1.1486101	1.20064616		1.11430086	1.1486101	1.20064616		1.56858587	1.38778557
	3	1.86111358	1.37824417	1.42849317		1.7331686	1.43996086					2.59787281	2.46000381			2.59787281	2.46000381			3.25461802	2.7209781
	5	2.50662937	2.33175314	2.33822928		2.47863574	1.84404737					4.30362775	3.40175057			4.30362775	3.40175057			4.632001	3.77788251
	7	3.29410979	2.95312726	3.16303888		3.58221596	3.20061921					4.58918482				4.4637807	3.82014443			4.63095709	4.99193093
	10	4.36168904	5.28590651	3.69676588		4.54016799	4.72008862	4.0124656				5.36054942				4.92134623	4.60086701			4.76101599	4.60458402
Fig 3F		Vehicle	Vehicle	Vehicle	Vehicle	Vehicle	Vehicle	DMXAA	DMXAA	DMXAA	DMXAA	DMXAA	DMXAA	DMXAA	DMXAA
	1	1.11884658	1.17643894	1.04937632	1.51511436	1.35219974		1.35726006	1.51436073	1.15116074	1.03392112	1.21826609	1.15116074	1.11923407	1.1559986
	3	1.28931698	1.06821803	1.07998036	1.51511436	1.39121419		1.35726006	1.51436073		1.35726006	1.51436073		1.62933706	1.51436073
	5	1.5161798	1.39655785	1.34598277	1.65708986	1.20610673		1.82533594	1.5580886		1.82533594	1.5580886		2.20899094	1.82486923
	7	1.41586209	1.40309397	1.27245626	1.32590965	1.42677904		1.90765626			1.90765626	2.06275691		3.72885359	3.00666362
	10	1.22554121	1.53570482	1.328828	2.78798131	1.9399083	2.37625963	2.38213524			2.13465804	2.24278606		3.35047162	3.75588062
Fig 3G		Vehicle	Vehicle	Vehicle	Vehicle	Vehicle	Vehicle	DMXAA	DMXAA	DMXAA	DMXAA	DMXAA	DMXAA	DMXAA	DMXAA
	1	1.01376911	1.17153906	1.36127826	1.14391933	1.10843289		0.82099289	0.75847853	1.04298741	1.07774262	0.94282367	1.04298741	1.40148152	1.200508
	3	1.44348799	1.2902274	1.32270291	1.14391933	1.03503894		1.91405677	1.62445034		1.91405677	1.62445034		1.99751058	1.79678332
	5	1.65325337	1.66964307	1.73719109	1.4957763	1.52892553		2.35771819	2.18328442		2.35771819	2.18328442		2.09688547	2.07022095
	7	2.32657532	2.10472522	2.48577415	2.70170442	2.24324799		2.40566653			2.33992926	1.85196055		1.24192516	1.66028913
	10	3.55899011	3.44200685	2.7819747	1.62847863	2.43315038	1.68856364	2.2503128			2.30544946	2.05140699		1.42099875	1.22596655
