# Supplementary material for: Dysregulated Ca2+ signaling, fluid secretion, and mitochondrial function in a mouse model of early Sjögren’s disease
Source: eLife. 2024 Sep 11;13:RP97069. doi: 10.7554/eLife.97069 (PMC11390111; doi:10.7554/eLife.97069)
Supplement: Figure 4—source data 1. [file elife-97069-fig4-data1.csv]

Fig 4B	Vehicle	DMXAA		Fig 4F	Vehicle	DMXAA
	0.404	0.386			221.5978	45.4503
	0.423	0.416			193.6068	53.65829
	0.273	0.23			193.4255	27.77308
	0.18	0.178			239.5414	45.07915
		0.203			273.804	49.24438
		0.357			233.009	38.24089
						54.21845
						59.67919
