# Supplementary material for: Dysregulated Ca2+ signaling, fluid secretion, and mitochondrial function in a mouse model of early Sjögren’s disease
Source: eLife. 2024 Sep 11;13:RP97069. doi: 10.7554/eLife.97069 (PMC11390111; doi:10.7554/eLife.97069)
Supplement: Figure 4—figure supplement 1—source data 1. [file elife-97069-fig4-figsupp1-data1.csv]

Vehicle	DMXAA
1.053	2.116
1.76	1.893
1.766	1.267
1.001	1.421
	1.112
	1.437
