# Supplementary material for: Dysregulated Ca2+ signaling, fluid secretion, and mitochondrial function in a mouse model of early Sjögren’s disease
Source: eLife. 2024 Sep 11;13:RP97069. doi: 10.7554/eLife.97069 (PMC11390111; doi:10.7554/eLife.97069)
Supplement: Figure 7—source data 1. [file elife-97069-fig7-data1.csv]

Fig 7E	Vehicle	Vehicle	Vehicle	Vehicle	Vehicle	Vehicle	Vehicle	Vehicle	Vehicle	Vehicle	DMXAA	DMXAA	DMXAA	DMXAA	DMXAA	DMXAA	DMXAA	DMXAA	DMXAA	DMXAA
	0.16	0.06	0.06	0.02	0.04	0.1					0.12	0.16	0.12	0.02	0.26	0.18	0.4	0.14	0.14	0.1
	0.06	0.08	0.02	0.16	0.12	0.06					0.2	0.26	0.14	0.1			0.1	0.08	0.38	0.32
	0.06	0.04	0.12	0.12	0.02	0.06	0.16	0.1	0.08		0.08	0.04	0.22	0.04	0.1	0.16	0.24	0.26	0.14
	0.02	0.06	0.06	0.02	0.1						0.16	0.22	0.26	0.06	0.08	0.02	0.4	0.08	0.1	0.26
	0.02	0.14	0.06	0.08	0.02	0.16	0.12	0.06			0.18	0.14	0.26	0.2	0.1	0.04	0.16
	0.06	0.04	0.12	0.12	0.02	0.06	0.16	0.1	0.08		0.16	0.26	0.06	0.04	0.1	0.12	0.1	0.08	0.36	0.12
	0.08	0.02	0.08	0.14	0.04	0.02	0.1	0.06	0.36	0.18	0.3	0.02	0.22	0.22	0.2	0.14	0.06	0.14	0.1	0.04
	0	0.32	0.02	0.06	0.14	0.16	0.12	0.14	0.06	0.02	0.1	0.06	0.2	0.12	0.18	0.06	0.02	0.08	0.12	0.32
											0.28	0.12	0.26	0.1	0.22	0.1	0.14	0.12
Fig 7F	Vehicle	Vehicle	Vehicle	Vehicle	Vehicle	DMXAA	DMXAA	DMXAA	DMXAA	DMXAA
	0.34	0.44	0.44	0.34	0.38	0.34	0.46	0.32	0.16	0.38
	0.3	0.44	0.26	0.22	0.5	0.54	0.32	0.48	0.36	0.2
	0.56	0.24	0.48	0.36	0.12	0.6	0.44	0.32	0.2	0.36
	0.7	0.44	0.44	0.34	0.38	0.58	0.48	0.54	0.46	0.28
	0.48	0.44	0.26	0.22	0.5	0.42	0.26	0.48	0.52
	0.56	0.24	0.48	0.36	0.12	0.26	0.66	0.54	0.64	0.2
	0.5	0.24	0.2	0.28	0.38	0.36	0.32	0.58	0.22	0.38
						0.44	0.44	0.38	0.64	0.38
	0.32	0.24	0.32	0.4	0.22	0.38	0.28	0.24	0.56	0.36
Fig 7G	Vehicle	Vehicle	Vehicle	Vehicle	Vehicle	DMXAA	DMXAA	DMXAA	DMXAA	DMXAA
	0.44	0.56	0.56	0.46	0.32	0.44	0.6	0.78	0.68	0.32
	0.44	0.56	0.36	0.5	0.66	1	0.46	0.64	0.56	0.86
	0.62	0.36	0.5	0.58	0.38	0.74	0.9	0.46	0.6	0.74
	0.56	0.56	0.46			0.98	0.8	0.64	0.94	0.64
	0.64	0.56	0.36	0.5	0.66		0.74	0.72		0.72
	0.62	0.36	0.5	0.58	0.38	0.7	0.68	0.76	0.82	0.68
	0.44	0.26	0.44	0.92		0.68	0.76	0.92	0.42	0.52
						0.6	0.76	0.62	0.74	0.82
	0.64	0.32	0.62	0.66	0.3		0.66	0.56	0.64	0.62
