# Supplementary material for: Dysregulated Ca2+ signaling, fluid secretion, and mitochondrial function in a mouse model of early Sjögren’s disease
Source: eLife. 2024 Sep 11;13:RP97069. doi: 10.7554/eLife.97069 (PMC11390111; doi:10.7554/eLife.97069)
Supplement: Figure 7—figure supplement 1—source data 1. [file elife-97069-fig7-figsupp1-data1.csv]

Fig 7 Supplement 1B	Vehicle	DMXAA		Fig 7 Supplement 1C	Vehicle	DMXAA
	1.042	1.038			0.693	0.621
	1.153	0.982			0.512	0.65
	0.875	0.819			0.447	0.153
	0.653	1.117			0.41	0.273
		0.942				0.19
		1.1				0.746
