# Supplementary material for: Dysregulated Ca2+ signaling, fluid secretion, and mitochondrial function in a mouse model of early Sjögren’s disease
Source: eLife. 2024 Sep 11;13:RP97069. doi: 10.7554/eLife.97069 (PMC11390111; doi:10.7554/eLife.97069)
Supplement: Figure 7—figure supplement 1—source data 2. [file elife-97069-fig7-figsupp1-data2.zip]

Archive with 8 entries (8 files):
- 97069Figure7FigureSupplement1SourceData2a.pdf
- __MACOSX/._97069Figure7FigureSupplement1SourceData2a.pdf
- 97069Figure7FigureSupplement1SourceData2a.tif
- __MACOSX/._97069Figure7FigureSupplement1SourceData2a.tif
- 97069Figure7FigureSupplement1SourceData2b.pdf
- __MACOSX/._97069Figure7FigureSupplement1SourceData2b.pdf
- 97069Figure7FigureSupplement1SourceData2b.tif
- __MACOSX/._97069Figure7FigureSupplement1SourceData2b.tif
