# Supplementary material for: Dysregulated Ca2+ signaling, fluid secretion, and mitochondrial function in a mouse model of early Sjögren’s disease
Source: eLife. 2024 Sep 11;13:RP97069. doi: 10.7554/eLife.97069 (PMC11390111; doi:10.7554/eLife.97069)
Supplement: Figure 8—source data 1. [file elife-97069-fig8-data1.csv]

Fig 8B	Vehicle	DMXAA		Fig 8C	Vehicle	DMXAA		Fig 8D	Vehicle	DMXAA		Fig 8E	Vehicle	DMXAA
	58.9	45.8			19.2218	7.873			2.25012549	2.24095522			1.87439075	1.65844617
	57.8	50.7			16.9138	7.9642
	59.8	52.4			20.1018	10.983			2.27463636	2.28443939			2.41868266	2.3939786
	83.3	38.8			25.0797	15			2.64091068	2.31604983			2.34631176	2.10406028
	85.5	44.4			15.8839	11.1412			2.42804077	2.35444122			2.28733755	2.06115741
									2.42441265	2.27457002			2.20224332	2.143764
	67.1	46.2			19.1553	12.7831			2.34404859	2.25664185			2.33226075	2.0984907
	51.5	60.2			9.8509	15.7744
	88.3	62.1			17.6298	12.0173			2.35455688	2.1344345			2.04880484	1.87048014
	66.4	40.7			13.4104	10.4649			2.32755709	2.09179684			2.01889807	1.80474061
	88.5	49.7			13.4747	9.1632			2.38545819	2.1101374			2.18284105	1.91418746
									2.34546098	2.04913918			2.21893778	1.90561713
	67.1								2.3912538	2.03506982			2.15005415	1.84917199
	51.5
	88.3
	66.4
	88.5
