# Supplementary material for: Dysregulated Ca2+ signaling, fluid secretion, and mitochondrial function in a mouse model of early Sjögren’s disease
Source: eLife. 2024 Sep 11;13:RP97069. doi: 10.7554/eLife.97069 (PMC11390111; doi:10.7554/eLife.97069)
Supplement: Figure 8—figure supplement 1—source data 1. [file elife-97069-fig8-figsupp1-data1.csv]

Fig 8-supplement 1B	Vehicle	DMXAA		Fig 8-supplement 1C	Vehicle	DMXAA		Fig 8-supplement 1D	Vehicle	DMXAA		Fig 8-supplement 1E	Vehicle	DMXAA
	74.4	56.6			15.1085	11.8596			2.37528148	2.32851707			2.46117903	2.25371161
	96.3	39.4			20.0063	10.8307			2.31411143	2.41329398			2.5752297	2.19420289
	78.1	40			18.5557	15.6908			2.50516719	2.19296454			2.6949087	2.28300229
	49.1	29.2			12.0426	7.8848			2.42174686	2.15637535			2.71431675	2.22871845
	73.7	29.8			16.8896	9.8941			2.4197069	2.46097805			2.37804145	2.45965023
	56.1	54.5			12.8047	19.1134			2.47029704	2.49685512			2.56200575	2.46273625
	63	53.1			13.9315	9.8455			2.43129387	2.28140863			2.65360462	2.27873414
	61.8	61.6			11.5602	12.5937			2.56365301	1.91795			2.70624758	2.23556104
	61.7	95.1			19.8503	17.3342			2.55828921	2.52360616			2.52935184	2.36841784
	60.6				16.1082				2.64258616	2.59330479			2.55208272	2.48614961
	56.1	54.5			16.541	15.1061
	63	53.1			23.1875	15.4821			2.73890374	2.15262569			2.4910883	2.00063166
	59.3333333				19.1911	17.4842			2.6404873	2.73561582			2.47136638	2.43878182
	61.7	72.2			23.9104	17.2634			2.55059385	2.6495276			2.40597187	2.48790101
	60.6				17.2294	19.995			2.5793825	2.46297784			2.65297539	2.62283136
									2.63671617	2.28309464			2.58926343	2.38700271
	54	41
	76	43
	63	42
	56	36
	52	41
