# Supplementary material for: Dysregulated Ca2+ signaling, fluid secretion, and mitochondrial function in a mouse model of early Sjögren’s disease
Source: eLife. 2024 Sep 11;13:RP97069. doi: 10.7554/eLife.97069 (PMC11390111; doi:10.7554/eLife.97069)
Supplement: Figure 9—source data 1. [file elife-97069-fig9-data1.csv]

Fig 9D	Vehicle	Vehicle	Vehicle	Vehicle	Vehicle	Vehicle	Vehicle	Vehicle	Vehicle	Vehicle	Vehicle	Vehicle	DMXAA	DMXAA	DMXAA	DMXAA	DMXAA	DMXAA	DMXAA	DMXAA	DMXAA	DMXAA	DMXAA
	2.678	2.856	1.894	3.588									4.606	2.197	3.209	3.409
	2.454	2.231	3.448	2.203									4.055	2.012	3.242	2.503
	3.613	2.333	5.568	3.548									3.341	2.296	4.943
	3.339	1.494	2.303	2.904	3.088								1.661	2.759	2.755	1.199	1.644
	5.517												3.369	2.249	1.895	3.292	1.601	2.243
	2.021	2.216	1.479	1.258	1.63								2.598	2.492	1.64	2.888	2.291
	2.884	6.52											1.633	1.511	2.011
	2.39	1.613	2.009	2.277	1.133	1.619	2.344						2.918	4.044	2.128
	3.563	2.185	1.824										4.109	2.486	1.416
	3.621	3.48	1.639
													1.768	5.062	2.459	4.578	1.734
	5.438	2.82											5.623	2.92	3.317	1.387
	4.279	3.523											3.788	1.724	2.933	4.217	3.03	2.414
	3.449	3.421	3.802	2.937	2.569	3.411							2.673	2.539	2.922	4.822	2.714
	3.248	3.146	2.59	2.752									2.938	1.907	3.124
	5.398	4.496	2.993										3.529	4.111	2.981	3.681
	3.719	3.035	2.058										2.993	4.009	3.445	3.026
	5.728	4.98	4.164										3.192	1.853	2.363
	2.802	4.306											4.064	3.493	2.433	2.043	2.162
	7.16
	2.351	3.769	2.746	2.431	1.93								1.39	2.021	2.059	2.901	2.966	5.051	1.688
	2.933	3.457	2.094	3.646	2.367								3.315	1.305	2.514	1.474	2.069	2.034	2.659	1.636	4.054	1.644	3.006
													3.436	3.754	5.04	1.955	4.127	2.142	2.641
	4.511	2.335	2.031	3.16	3.099	2.442	2.482	8.033	2.099				2.772	2.876	2.728	1.63	1.737	1.894	5.116	2.428	2.373
	2.178	3.119	1.944	4.629	3.073	2.978	2.289	2.039	4.607	1.605			2.519	2.173	1.582	3.096	1.147	1.809	2.003	2.653	2.025	3.26	2.008
	3.917	3.398	2.048	2.819	2.863	1.988	2.861	4.753					2.974	1.407	1.409	0.93	1.487	1.977	1.796	2.165	2.427	1.607	2.751
	5.65	3.735	1.584	1.8	2.262	4.388	2.65	2.397	3.186	2.431	2.155
	1.565	1.543	2.541	2.75	4.232	2.004	3.724	1.732	1.982	3.353	3.949	6.055
Fig 9E	Vehicle	Vehicle	Vehicle	Vehicle	Vehicle	Vehicle	Vehicle	Vehicle	Vehicle	Vehicle	Vehicle	Vehicle	DMXAA	DMXAA	DMXAA	DMXAA	DMXAA	DMXAA	DMXAA	DMXAA	DMXAA	DMXAA	DMXAA
	0.538	0.564	0.276	0.768									1.286	0.357	0.62	0.649
	0.397	0.355	0.796	0.303									0.837	0.3	0.592	0.413
	0.752	0.395	1.262	0.596									0.695	0.332	0.981
	0.568	0.14	0.351	0.496	0.599								0.185	0.353	0.408	0.098	0.184
	1.434												0.641	0.353	0.229	0.487	0.172	0.37
	0.293	0.275	0.145	0.089	0.159								0.425	0.418	0.193	0.578	0.345
	0.562	1.45											0.151	0.113	0.223
	0.325	0.166	0.279	0.273	0.085	0.162	0.281						0.468	0.688	0.296
	0.586	0.308	0.201										0.66	0.442	0.123
	0.579	0.838	0.181
													0.223	1.373	0.375	0.81	0.174
	1.374	0.549											0.908	0.365	0.634	0.145
	1.136	0.837											1.006	0.224	0.577	0.977	0.59	0.422
	0.609	0.779	0.486	0.581	0.391	0.583							0.46	0.462	0.551	1.002	0.455
	0.463	0.536	0.337	0.544									0.516	0.201	0.603
	0.778	0.753	0.566										0.694	0.725	0.491	0.745
	0.805	0.352	0.271										0.54	0.694	0.665	0.485
	1.556	1.401	0.782										0.643	0.727	0.448	0.285	0.351
	0.481	1.003
													0.147	0.296	0.219	0.468	0.552	0.846	0.211
	0.385	0.683	0.45	0.401	0.2								0.643	0.119	0.46	0.155	0.285	0.251	0.462	0.198	1.075	0.204	0.413
	0.506	0.694	0.291	0.627	0.377								0.802	0.709	0.941	0.291	1.039	0.285	0.504
													0.511	0.436	0.514	0.153	0.195	0.252	0.687	0.414	0.302
	1.115	0.373	0.312	0.689	0.466	0.306	0.233	1.229	0.268				0.371	0.333	0.169	0.62	0.083	0.192	0.276	0.504	0.271	0.679	0.256
	0.351	0.462	0.257	0.639	0.406	0.41	0.312	0.249	0.709	0.191			0.487	0.144	0.136	0.061	0.156	0.288	0.234	0.355	0.445	0.197	0.539
	0.921	0.685	0.3	0.483	0.467	0.228	0.488	1.031
	1.204	0.371	0.176	0.236	0.354	0.691	0.438	0.398	0.498	0.3	0.272
	0.164	0.164	0.361	0.447	0.824	0.197	0.644	0.155	0.197	0.411	0.673	1.061
Fig 9F	Vehicle	Vehicle	Vehicle	Vehicle	Vehicle	Vehicle	Vehicle	Vehicle	Vehicle	Vehicle	Vehicle	Vehicle	DMXAA	DMXAA	DMXAA	DMXAA	DMXAA	DMXAA	DMXAA	DMXAA	DMXAA	DMXAA	DMXAA
	0.942	0.869	0.967	0.749									0.762	0.93	0.757	0.702
	0.829	0.897	0.842	0.785									0.639	0.931	0.708	0.828
	0.724	0.911	0.511	0.595									0.782	0.791	0.505
	0.641	0.789	0.833	0.739	0.789								0.84	0.582	0.675	0.856	0.856
	0.592												0.709	0.876	0.802	0.564	0.844	0.924
	0.903	0.704	0.835	0.705	0.754								0.791	0.846	0.9	0.871	0.825
	0.849	0.429											0.713	0.623	0.692
	0.716	0.801	0.868	0.663	0.835	0.777	0.643						0.691	0.528	0.822
	0.58	0.81	0.759										0.491	0.9	0.77
	0.555	0.87	0.847
													0.895	0.673	0.779	0.486	0.727
	0.584	0.867											0.361	0.538	0.725	0.949
	0.78	0.847											0.882	0.945	0.843	0.69	0.807	0.91
	0.644	0.836	0.422	0.846	0.744	0.629							0.809	0.901	0.812	0.541	0.776
	0.551	0.681	0.631	0.902									0.751	0.693	0.777
	0.336	0.468	0.794										0.7	0.539	0.694	0.691
	0.732	0.48	0.803										0.758	0.543	0.704	0.666
	0.596	0.71	0.567										0.85	0.92	0.751
	0.769	0.68											0.489	0.748	0.951	0.859	0.942
	0.691
	0.875	0.605	0.749	0.852	0.676								0.955	0.911	0.649	0.7	0.788	0.417	0.931
	0.739	0.73	0.833	0.593	0.845								0.735	0.877	0.915	0.896	0.838	0.761	0.822	0.931	0.822	0.948	0.574
													0.854	0.632	0.465	0.957	0.766	0.782	0.908
	0.688	0.859	0.951	0.868	0.609	0.646	0.474	0.239	0.764				0.836	0.663	0.868	0.725	0.814	0.883	0.33	0.882	0.673
	0.93	0.597	0.854	0.375	0.54	0.58	0.748	0.753	0.42	0.929			0.735	0.885	0.85	0.813	0.795	0.739	0.864	0.9	0.829	0.803	0.797
	0.754	0.745	0.9	0.763	0.717	0.726	0.749	0.574					0.692	0.912	0.861	0.886	0.886	0.927	0.911	0.951	0.95	0.957	0.895
	0.474	0.334	0.88	0.916	0.868	0.451	0.783	0.871	0.617	0.638	0.736
	0.84	0.864	0.703	0.742	0.578	0.616	0.584	0.65	0.631	0.46	0.542	0.364
Fig 9G	Vehicle	Vehicle	Vehicle	Vehicle	Vehicle	Vehicle	Vehicle	Vehicle	Vehicle	Vehicle	Vehicle	Vehicle	DMXAA	DMXAA	DMXAA	DMXAA	DMXAA	DMXAA	DMXAA	DMXAA	DMXAA	DMXAA	DMXAA
	55.448	54.838	56.55	60.261									29.175	31.491	26.696	31.155
	60.104	51.202	43.892	62.806									39.692	40.22	35.616	38.714
	39.697	38.037	39.071	39.381									34.308	43.2	38.163
	59.636	51.321	47.701	49.451	42.487								21.242	28.13	29.472	36.979	29.886
	54.317												24.539	32.428	25.7	26.346	26.087	31.669
	59.024	58.363	58.769	57.318	54.377								25.576	21.397	24.782	24.482	18.187
	30.398	30.547											25.7	36.839	7.45
	42.537	40.17	47.678	46.38	46.138	42.876	41.723						24.742	22.55	24.873
	52.647	46.946	47.953										25.364	24.051	27.406
	51.728	36.539	54.852
													30.502	30.979	30.057	36.226	38.565
	45.923	49.637											27.736	28.308	27.824	23.684
	39.367	40.199											32.163	18.573	28.964	36.502	33.004	19.627
	52.22	56.563	59.588	52.423	51.98	71.789							34.548	46.044	33.083	24.417	37.665
	58.282	59.347	49.548	48.036									40.611	49.672	38.049
	50.331	44.393	44.637										49.829	51.947	42.922	47.911
	42.178	49.198	43.446										42.545	48.061	40.694	34.185
	42.933	54.502	50.957										36.138	36.143	34.638
	54.511	53.202											23.894	23.462	14.1	19.047	22.547
	53.438
	48.682	53.171	48.941	45.392	50.924								51.658	54.843	52.621	48.05	45.498	51.529	45.015
	51.809	48.583	64.534	54.25	45.582								32.376	36.009	30.404	32.875	33.283	48.207	41.865	36.318	31.597	41.799	45.385
													43.236	46.508	37.46	33.877	35.412	34.049	39.388
	58.442	54.13	46.663	61.466	65.425	58.283	63.507	62.019	74.97				25.323	33.134	32.546	46.562	39.082	33.014	46.363	50.761	40.875
	53.168	57.977	47.893	55.202	57.456	49.184	70.787	61.249	47.517	67.461			36.551	36.802	41.541	31.198	31.593	35.647	34.984	30.162	29.415	34.842	35.308
	52.601	49.134	47.848	43.341	57.426	63.327	52.238	44.791					42.611	49.11	50.708	53.614	57.993	47.197	52.637	46.562	41.962	41.905	42.722
	50.227	55.089	74.096	55.512	46.352	53.496	57.3	46.595	56.605	68.223	47.185
	71.439	73.241	58.143	49.517	50.244	59.539	50.963	41.137	44.749	42.499	56.052	55.308
Fig 9H	Vehicle	DMXAA		Fig 9I	Vehicle	DMXAA
	39.2191105	60.5307869			38.9225258	43.214212
	41.9026179	49.9353491			35.9801287	45.7139642
	30.7645771	69.2863243			22.7933034	40.0757115
	30.1616959	68.6210803			28.1773964	49.7851724
	78.1377609	67.8759026			62.4958045	64.9350984
	38.7608121	37.279537			34.0531049	30.5352546
	27.8948087				23.1851725
		48.0017197				37.2428194
	63.7545689	40.3392138			55.3930281	34.663401
	38.2498076	43.0475654			34.9934799	37.2878645
	18.512068				11.2835612
	25.6292849	42.5419842			19.8403279	37.6657632
	47.3166964	58.8123169			34.9173507	26.6590515
	31.1225368	76.992158			18.4734336	55.8743408
	35.4253426	98.8088227			17.4416072	97.5747248
	38.5598955	76.5278196			34.742936	57.7800085
	45.988911	78.3127974			39.5364496	67.9916477
	44.6224308	66.7952307			27.905879	45.5932592
	38.2643909				33.6844488
		83.3741288				48.168797
	22.8976307	88.5476328			20.64742	80.1124325
	27.0827817	64.1148966			23.3604399	56.7472035
	41.0832663				38.517532
	36.6049804	88.0979804			29.2633849	74.4746214
	24.6603046	78.9697873			22.1113502	70.3246762
	46.8133395	60.9165231			30.130675	44.8124163
	56.5343046	71.9551461			40.6477761	58.6311524
	68.7862256	82.4007142			53.1245921	57.1542958
	53.0234336	89.4238191			41.7406488	83.5306249
	29.8373275	64.1820094			18.4518008	43.6758578
	52.7264577	76.1820928			20.6694896	41.2593259
	43.6723736	60.6525399			26.375403	28.920601
	39.0661664				20.9358391
	42.5546078				24.6042251
	65.092215				49.6701976
	36.8050072				23.541345
	46.1648167				35.8652499
	40.9225663				22.3896155
	54.6060984				26.3051426
	61.1778361				45.8188671
