# Supplementary material for: Dysregulated Ca2+ signaling, fluid secretion, and mitochondrial function in a mouse model of early Sjögren’s disease
Source: eLife. 2024 Sep 11;13:RP97069. doi: 10.7554/eLife.97069 (PMC11390111; doi:10.7554/eLife.97069)
Supplement: Figure 10—source data 1. [file elife-97069-fig10-data1.csv]

Fig 10C	Vehicle	DMXAA		Fig 10E	Vehicle	DMXAA		Fig 10F	Vehicle	DMXAA		Fig 10G	Vehicle	DMXAA
	34.09797	12.51728			170.396146	125.860905			89.0497224	82.5484989			154.782949	64.4439794
	32.81711	32.84422			159.269226	132.345158			69.7268035	87.7971128			140.036359	90.8875019
	43.17857	29.82686148			150.437864	144.614993			82.4158476	92.2285326			140.18395	100.915282
		29.5264			145.201877	134.398927			77.5526997	94.766125			133.799941	76.2599583
	32.31199	21.54084			150.195498	138.873789			97.7510926	83.4497175			131.816816	125.048698
	44.1347403				148.737468	96.6276887			88.3820049	57.8581135			137.756308	97.0209094
	30.18938	29.23207
	31.7530694
	38.3576518	38.2238087
	31.8336375
		36.5883377
	40.66249	31.1447499
	46.6450846
	30.64336	32.00818
	34.5653089	38.38966
	38.4820518	30.14977082
		41.67097
