# Supplementary material for: Dysregulated Ca2+ signaling, fluid secretion, and mitochondrial function in a mouse model of early Sjögren’s disease
Source: eLife. 2024 Sep 11;13:RP97069. doi: 10.7554/eLife.97069 (PMC11390111; doi:10.7554/eLife.97069)
Supplement: Figure 10—figure supplement 1—source data 1. [file elife-97069-fig10-figsupp1-data1.csv]

Vehicle	Vehicle	Vehicle	Vehicle	Vehicle	Vehicle	Vehicle	Vehicle	Vehicle	Vehicle	DMXAA	DMXAA	DMXAA	DMXAA	DMXAA	DMXAA	DMXAA	DMXAA	DMXAA	DMXAA
801.467	843.361	808.925	789.551	860.111	798.472	849.946	799.138	848.333	768.893	163.091	644.817	456.562	484.177	694.166	648.583	657.898	753.916	746.336	672.75
921.04	927.627	997.832	945.591	1060.578	1043.898	1139.846	1099.673	1183.002	1005.347
581.81	582.978	769.932	779.623	670.224	732.952	922.651	697.811	875.516	772.912
										556.471	537.783	620.129	597.293	690.277	797.471	743.173	433.418	725.104	858.361
432.358	422.797	451.496	441.858	388.767	416.519	378.686	351.728	385.497	497.97	580.646	551.35	689.47	634.452	620.537	535.136	552.179	533.235	544.471	586.288
360.025	379.909	432.483	382.87	435.349	416.328	399.56	505.514	538.131	518.392
										605.783	542.146	588.218	559.339	495.049	544.366	428.11	550.573	534.675	286.869
										323.275	302.279	442.174	482.318	478.747	505.906	538.78	367.533	242.043	513.557
										642.939	466.842	583.996	583.813	690.848	555.633	569.713	609.638	581.217	618.382
541.727	537.035	557.027	571.065	551.488	462.602	719.537	666.746	550.633	591.951
465.593	436.395	403.401	493.749	520.31	467.366	374.106	289.281	557.773	363.104	330.741	312.966	341.519	321.689	306.927	234.502	277.545	335.98	371.815	302.598
746.094	664.818	597.298	663.924	528.668	616.05	676.971	664.226	717.994	584.971	450.076	313.105	391.702	414.893	373.28	394.969	372.563	388.774	429.283	355.457
480.306	435.506	609.479	496.774	522.747	602.441	615.803	534.474	392.273	557.069	429.351	333.772	315.822	355.136	421.565	324.58	339.674	316.153	323.714	364.747
										229.52	321.832	290.338	258.915	249.278	205.384	272.839	270.075	207.975	218.987
										331.472	403.8	463.29	398.308	301.024	323.08	305.203	286.41	335.574	464.483
